# Supplementary material for: Structure and function predictions of the Msa protein in Staphylococcus aureus
Source: BMC Bioinformatics. 2007 Nov 1;8(Suppl 7):S5. doi: 10.1186/1471-2105-8-S7-S5 (PMC2099497; doi:10.1186/1471-2105-8-S7-S5)
Supplement: Additional file 1 — URL's of the tools and applications used in this study. URL's of the tools and applications used in this study. This file contains the list of URL's of all the online tools used to predict the structure and functional aspects of Msa protein. [file 1471-2105-8-S7-S5-S1.txt]

URL�s of the tools and applications used in this study.


ProtParam:	http://ca.expasy.org/tools/protparam.html
ProtScale:	http://ca.expasy.org/tools/protscale.html
SAPS:		http://www.isrec.isb-sib.ch/software/SAPS_form.html
BLAST:		http://www.ncbi.nlm.nih.gov/BLAST/

ProtFun:	http://www.cbs.dtu.dk/services/ProtFun-2.2/
PSORT:		http://psort.nibb.ac.jp/form.html
ProtCompB:	http://www.softberry.com/berry.phtml?topic=pcompb&group=programs&subgroup=proloc
PRED-CLASS	http://athina.biol.uoa.gr/PRED-CLASS/input.html
SVMProt:	http://jing.cz3.nus.edu.sg/cgi-bin/svmprot.cgi

SignalP:	http://www.cbs.dtu.dk/services/SignalP/
PrediSi:	http://www.predisi.de/index.html
sigcleave:	http://bioweb.pasteur.fr/seqanal/interfaces/sigcleave.html
Phobius:	http://phobius.cgb.ki.se/index.html
SIG-Pred:	http://www.bioinformatics.leeds.ac.uk/prot_analysis/Signal.html
SOSUIsignal:	http://bp.nuap.nagoya-u.ac.jp/sosui/sosuisignal/sosuisignal_submit.html
iPSORT:		http://hc.ims.u-tokyo.ac.jp/iPSORT/index.html#predict

TopPred:	http://bioweb.pasteur.fr/seqanal/interfaces/toppred.html
TMpred:		http://www.ch.embnet.org/software/TMPRED_form.html
PHDhtm:		http://npsa-pbil.ibcp.fr/cgi-bin/npsa_automat.pl?page=/NPSA/npsa_htm.html
TMHMM:		http://www.cbs.dtu.dk/services/TMHMM/
SPLIT:		http://split.pmfst.hr/split/4/
HMMTOP:		http://www.enzim.hu/hmmtop/index.html
MEMSAT:		http://saier-144-37.ucsd.edu/memsat.html
DAS:		http://www.sbc.su.se/~miklos/DAS/maindas.html
TSEG:		http://www.genome.jp/SIT/tsegdir/tseg_exe.html

NPS-consensus secondary structure server:
		http://npsa-pbil.ibcp.fr/cgi-bin/npsa_automat.pl?page=/NPSA/npsa_seccons.html

SMART:		http://smart.embl-heidelberg.de/smart/set_mode.cgi?NORMAL=1
PPSearch:	http://www.ebi.ac.uk/ppsearch/
PSITE:		http://www.softberry.com/berry.phtml?topic=psite&group=programs&subgroup=proloc

SWISS-MODEL:	http://swissmodel.expasy.org//SWISS-MODEL.html
ModWeb:		http://alto.compbio.ucsf.edu/modweb-cgi/main.cgi
GenThreader:	http://bioinf.cs.ucl.ac.uk/psipred/
123D+:		http://123d.ncifcrf.gov/run123D+.html
Phyre:		http://www.sbg.bio.ic.ac.uk/~phyre/

WHATIF:		http://swift.cmbi.kun.nl/WIWWWI/

ProFunc:	http://www.ebi.ac.uk/thornton-srv/databases/ProFunc/
Q-SiteFinder:	http://www.bioinformatics.leeds.ac.uk/qsitefinder/
PINUP:		http://sparks.informatics.iupui.edu/PINUP/
SuMo:		http://sumo-pbil.ibcp.fr/cgi-bin/sumo-welcome

SCRATCH:	http://www.ics.uci.edu/%7Ebaldig/scratch/
ProSAL:		http://xray.bmc.uu.se/sbnet/prosal.html
MetaPP:		http://www.predictprotein.org/newwebsite/meta/submit3.php
